# Supplementary material for: Transfemoral Bridging Stent-Graft Delivery in Zone 0 Endovascular Arch Repair With Triple-Fenestrated Endograft
Source: Interdiscip Cardiovasc Thorac Surg. 2025 Sep 16;40(9):ivaf209. doi: 10.1093/icvts/ivaf209 (PMC12548036; doi:10.1093/icvts/ivaf209)
Supplement: ivaf209_Supplementary_Data [file ivaf209_Supplementary_Data.zip]

Archive with 3 entries (3 files):
- Supplemental material legends.docx
- supplement. 1.tiff
- supplement. 2.tiff
